# Supplementary material for: Impairment of Nucleolin Activity and Phosphorylation by a Trachylobane Diterpene from Psiadia punctulata in Cancer Cells
Source: Int J Mol Sci. 2022 Sep 27;23(19):11390. doi: 10.3390/ijms231911390 (PMC9570042; doi:10.3390/ijms231911390)
Supplement: Supplementary file 1 [file ijms-23-11390-s001.zip]

Archive with 1 entries (1 files):
- ijms-1872402-supplementary.pdf
